# Supplementary material for: Prognostic and histologic significances of the expression profile of membrane tissue factor for aggressive endometrial carcinomas
Source: Oncologist. 2026 Feb 23;31(4):oyag053. doi: 10.1093/oncolo/oyag053 (PMC13006067; doi:10.1093/oncolo/oyag053)
Supplement: oyag053_Supplementary_Data [file oyag053_supplementary_data.zip]

Archive with 2 entries (2 files):
- Updated_Supplementary_Data.zip
- Supplementary Figure Captions_revised.docx
